# Supplementary material for: Unraveling the difference in aroma characteristics of tomato flesh with different colors using HS-SPME-GC–MS/MS and E-nose combined with multivariate data analysis
Source: Food Chem X. 2026 Jan 30;34:103594. doi: 10.1016/j.fochx.2026.103594 (PMC12906072; doi:10.1016/j.fochx.2026.103594)
Supplement: Supplementary file 2 — Supplementary material 2 Supplementary Fig. S1 The color difference values of fruit from 16 tomato varieties. Note: The values of (a) lightness (L*), (b) greenness/redness (a*), (c) blueness/yellowness (b*), and (d) hue angle (H°) from 16 tomato varieties. Each value showed the mean ± standard deviation of 3 biological replicates. Bars meant by the same letter represented no significant difference at P < 0.05 based on Duncan's test. Supplementary Fig. S2 Total ion chromatogram (TIC) of volatile compounds from 16 tomato varieties. Supplementary Fig. S3 ROC curves of 4 machine learning classification algorithms. [file mmc2.xlsx]

## Sheet: Table S1
Table S1 List of Tomato varieties tested.
Sample	Code	Name	Fruit color	Fruit size	Variety type	Maturity	Source
1	B1	Heihairen	Brown	Medium-fruited	Heirloom	Medium maturing	Shouguang Wentian Seed Industry Co., LTD
2	B2	Dahei	Brown	Medium-fruited	Heirloom	Medium maturing	Shouguang Yiyuan Zhongke Agro Co., LTD
3	B3	Zhijincai	Brown	Small-fruited	Commercial	Early maturing	Harbin Nongxin Seed Co., LTD
4	B4	Cherokee purple tomato	Brown	Large-fruited	Heirloom	Medium maturing	Huaian Kraft Agricultural Technology Co., LTD
5	Y1	Jinmangguo	Yellow	Large-fruited	Heirloom	Medium maturing	Shouguang Wentian Seed Industry Co., LTD
6	Y2	TY1502	Yellow	Small-fruited	Commercial (regional variety)	Early maturing	Our Laboratory
7	Y3	Huangdinghong	Yellow	Small-fruited	Commercial	Medium-early maturing	Harbin Nongxin Seed Co., LTD
8	Y4	Huangguifei	Yellow	Medium-fruited	Commercial	Medium-early maturing	Cangzhou Jinke Lifeng Seed Industry Co., LTD
9	G1	Dalv	Green	Small-fruited	Heirloom	Medium-early maturing	Shandong Xiaoyang Xiangchun Agricultural Development Co., LTD
10	G2	Berkeley tie-Dye green tomato	Green	Large-fruited	Commercial	Medium-early maturing	Shouguang Wentian Seed Industry Co., LTD
11	G3	Fruiting green tomato	Green	Medium-fruited	Commercial	Medium-early maturing	Harbin Nongxin Seed Co., LTD
12	G4	Qingpingguo	Green	Medium-fruited	Commercial	Medium-early maturing	Harbin Nongxin Seed Co., LTD
13	R1	DR1501	Red	Medium-fruited	Commercial (regional variety)	Medium-early maturing	Our Laboratory
14	R2	Fenbeibei	Red	Small-fruited	Commercial (regional variety)	Early maturing	Our Laboratory
15	R3	Provence	Red	Medium-fruited	Commercial	Medium-early maturing	Shouguang Wentian Seed Industry Co., LTD
16	R4	DR1522	Red	Large-fruited	Commercial (regional variety)	Late maturing	Our Laboratory

## Sheet: Table S2
Table S2 The composition and content of volatile compounds in 16 tomato varieties by HS-SPME-GC–MS/MS.
No.a	Volatile compound	Group	Molecular formula	CAS	RT (min)b	RICALc	RINISTd	Content of each volatile compound (μg·kg-1)e
								B1	B2	B3	B4	Y1	Y2	Y3	Y4	G1	G2	G3	G4	R1	R2	R3	R4
V1	1-Butanol, 2-methyl-	Alcohols	C5H12O	137-32-6	0.091	<800	731	-	3.144	1.363	-	-	-	-	-	0.595	0.994	-	-	-	-	-	-
V2	2-Butenal, 2-methyl-	Aldehydes	C5H8O	1115-11-3	0.205	<800	746	-	1.112	0.729	-	-	-	-	-	0.549	0.535	-	-	-	-	-	1.989
V3	2-Pentenal, (E)-	Aldehydes	C5H8O	1576-87-0	0.299	<800	754	0.377	0.092	0.942	0.328	0.97	-	0.506	0.554	0.849	-	0.468	0.53	1.769	1.581	-	0.648
V4	sec-Butyl acetate	Esters	C6H12O2	105-46-4	0.55	<800	760	0.79	-	0.354	0.944	0.07	-	0.158	0.113	-	-	-	-	-	-	-	-
V5	Toluene	Benzene derivatives	C7H8	108-88-3	0.671	<800	762	1.946	2.278	3.972	4.633	6.357	3.449	2.374	2.752	7.874	3.177	9.245	8.06	2.641	2.205	8.162	3.195
V6	1-Pentanol	Alcohols	C5H12O	71-41-0	0.993	<800	765	0.357	-	0.711	0.388	-	-	0.288	0.399	-	-	-	-	0.293	0.508	-	-
V7	Isobutyl acetate	Esters	C6H12O2	110-19-0	1.251	<800	771	0.379	-	0.634	0.411	-	-	-	0.249	-	0.193	-	-	-	-	-	1.671
V8	2-Penten-1-ol, (Z)-	Alcohols	C5H10O	1576-95-0	1.587	<800	767	-	-	-	-	-	-	-	-	-	-	-	-	0.538	-	-	-
V9	2-Buten-1-ol, 2-methyl-	Alcohols	C5H10O	4675-87-0	1.67	<800	769	-	0.262	-	-	2.545	-	-	-	-	-	-	-	-	-	-	-
V10	2-Butenal, 3-methyl-	Aldehydes	C5H8O	107-86-8	1.751	<800	782	0.154	0.207	-	0.296	0.305	-	-	0.211	-	-	-	-	-	-	-	-
V11	Hexanal	Aldehydes	C6H12O	66-25-1	2.469	801	800	102.507	68.432	280.732	135.165	115.479	92.551	84.954	114.744	127.278	83.951	108.804	95.126	196.347	181.523	95.738	129.604
V12	Acetic acid, butyl ester	Esters	C6H12O2	123-86-4	3.998	820	812	-	-	-	0.52	0.363	-	-	-	-	0.241	0.355	-	-	-	0.44	0.352
V13	Hexane, 2,4-dimethyl-	Hydrocarbons	C9H20	2213-23-2	4.387	826	821	0.273	0.289	0.565	0.481	0.537	0.166	0.256	-	0.3	0.137	-	-	-	0.376	0.278	0.342
V14	Unknown-5.43	Unknowns	-	-	5.433	841	-	0.329	4.448	-	0.235	-	-	-	-	0.474	-	0.413	0.284	-	0.532	-	0.375
V15	1-Pentanol, 4-methyl-	Alcohols	C6H14O	626-89-1	5.775	845	846	-	-	-	-	1.469	-	-	0.19	-	-	-	-	-	-	-	-
V16	2-Hexenal	Aldehydes	C6H10O	505-57-7	5.906	852	851	3.33	2.382	13.722	4.907	7.763	5.168	3.438	5.642	7.974	5.861	5.671	4.606	8.847	10.959	5.383	11.387
V17	1-Pentanol, 3-methyl-	Alcohols	C6H14O	589-35-5	6.241	853	838	-	-	-	-	-	-	3.594	6.779	-	-	-	-	-	-	-	-
V18	2-Hexenal, (E)-	Aldehydes	C6H10O	6728-26-3	6.399	859	854	18.074	16.376	101.882	27.976	40.013	22.246	24.16	33.186	65.573	30.812	40.29	37.839	85.498	89.575	29.251	42.712
V19	3-Hexen-1-ol	Alcohols	C6H12O	544-12-7	6.778	862	856	3.36	10.232	10.598	4.392	7.364	6.202	-	-	-	-	-	-	-	6.408	-	14.849
V20	Ethylbenzene	Benzene derivatives	C8H10	100-41-4	6.939	866	855	-	-	-	-	-	-	7.873	5.466	6.999	4.749	6.736	6.273	17.211	-	6.219	-
V21	Unknown-7.39	Unknowns	-	-	7.388	867	-	-	-	-	-	-	-	-	-	-	-	-	1.122	-	-	-	-
V22	Octane, 4-methyl-	Hydrocarbons	C9H20	2216-34-4	7.465	868	863	0.661	1.284	1.131	0.582	0.921	-	0.442	1.495	0.838	-	-	-	-	-	-	-
V23	p-Xylene	Benzene derivatives	C8H10	106-42-3	7.61	871	865	3.55	3.951	9.128	5.431	3.647	3.749	17.764	5.908	4.454	6.534	15.855	5.99	5.385	4.934	14.982	3.747
V24	1-Hexanol	Alcohols	C6H14O	111-27-3	8.002	875	868	0.683	7.774	1.417	0.982	0.798	1.365	0.573	0.679	1.209	0.71	0.721	1.153	5.971	0.687	3.261	3.984
V25	Isoamyl acetate	Esters	C7H14O2	123-92-2	8.398	882	876	-	-	-	0.072	0.136	-	-	0.455	-	-	0.213	-	-	-	-	0.105
V26	1-Butanol, 2-methyl-, acetate	Esters	C7H14O2	624-41-9	8.636	884	880	1.212	0.393	1.343	1.525	2.89	0.075	0.185	1.334	0.183	0.391	0.753	0.487	-	0.164	1.002	3.337
V27	Unknown-8.73	Unknowns	-	-	8.733	885	-	-	-	-	-	0.156	-	-	-	-	-	-	-	-	0.206	-	0.261
V28	Styrene	Benzene derivatives	C8H8	100-42-5	8.857	888	893	0.435	0.607	2.306	0.484	-	0.546	21.596	0.125	0.122	1.776	5.862	1.62	0.127	-	1.817	-
V29	o-Xylene	Benzene derivatives	C8H10	95-47-6	8.988	890	887	1.446	1.818	4.466	2.207	1.381	1.497	17.506	1.526	1.301	3.399	9.736	3.064	1.608	1.452	5.837	1.382
V30	2-Heptanone	Ketones	C7H14O	110-43-0	9.166	892	891	-	-	-	0.22	0.199	-	-	-	-	-	-	-	-	-	-	-
V31	Butyroin	Ketones	C8H16O2	496-77-5	9.343	893	-	-	0.11	-	-	-	-	-	-	-	-	-	-	-	-	-	-
V32	Unknown-9.47	Unknowns	-	-	9.467	895	-	-	-	-	-	-	-	1.076	-	-	-	-	-	-	-	-	-
V33	Unknown-9.75	Unknowns	-	-	9.565	896	-	0.139	1.403	0.175	0.233	-	-	-	0.187	0.093	0.187	0.489	0.288	-	0.167	-	0.463
V34	Pentane, 1-nitro-	Nitrogenous volatiles	C5H11NO2	628-05-7	9.669	898	896	3.359	83.479	10.51	12.883	5.376	1.395	4.683	62.603	13.665	4.859	50.672	42.846	1.859	4.509	2.991	13.619
V35	Methional	Aldehydes	C4H8OS	3268-49-3	9.88	902	907	0.106	1.569	-	0.584	1.392	-	-	1.378	0.515	0.326	1.446	1.521	-	0.238	-	0.618
V36	2,4-Hexadienal, (E,E)-	Aldehydes	C6H8O	142-83-6	10.061	908	911	4.659	5.693	18.664	8.439	19.192	4.897	6.996	10.386	10.687	6.436	8.82	8.283	14.435	9.76	7.487	15.579
V37	Unknown-10.45	Unknowns	-	-	10.45	913	-	-	-	-	-	-	-	-	-	-	-	2.099	1.415	-	-	-	-
V38	Oxime-, methoxy-phenyl-_	Nitrogenous volatiles	C8H9NO2	-	10.531	915	-	1.145	2.427	3.186	3.203	6.122	1.408	0.455	3.84	3.523	3.101	2.243	1.631	3.767	-	2.695	-
V39	Cumene	Benzene derivatives	C8H9NO2	98-82-8	10.641	921	921	-	-	-	-	-	-	2.049	-	-	-	-	-	-	-	-	-
V40	α-Pinene	Hydrocarbons	C10H16	80-56-8	11.154	929	937	0.829	0.345	0.643	0.448	0.751	0.479	-	0.332	0.315	0.33	0.5	-	0.616	-	0.296	0.604
V41	Unknown-11.23	Unknowns	-	-	11.228	930	-	0.335	-	-	-	-	-	-	-	-	-	-	-	-	-	-	-
V42	Oxepine, 2,7-dimethyl-	Others	C8H10O	1487-99-6	11.359	933	944	0.258	0.468	0.455	0.604	-	-	-	0.236	-	-	-	-	0.606	0.631	0.242	-
V43	Allylbenzene	Benzene derivatives	C9H10	300-57-2	11.708	941	934	-	-	-	-	-	-	0.436	-	-	-	-	-	-	-	-	-
V44	Unknown-11.78	Unknowns	-	-	11.781	943	-	-	-	-	-	-	-	-	0.144	-	-	-	-	-	-	-	-
V45	Unknown-11.95	Unknowns	-	-	11.952	946	-	-	-	-	-	-	-	-	0.849	-	-	-	-	-	-	-	-
V46	Benzene, propyl-	Benzene derivatives	C9H12	103-65-1	12.009	951	953	0.225	0.242	0.308	-	-	0.199	0.737	0.226	0.181	0.292	0.426	0.203	0.273	0.298	0.353	0.15
V47	2-Ethylhexanal	Aldehydes	C8H16O	123-05-7	12.254	953	955	-	-	-	-	-	-	-	-	-	0.041	0.092	2.773	-	-	0.188	-
V48	2-Heptenal, (Z)-	Aldehydes	C7H12O	57266-86-1	12.331	955	958	-	-	-	-	-	-	-	-	-	-	-	-	1.081	4.141	1.231	-
V49	Benzaldehyde	Aldehydes	C7H6O	100-52-7	12.392	956	962	1.05	0.602	2.387	2.179	3.858	2.266	2.295	1.707	1.854	-	4.105	-	-	-	-	2.144
V50	3-ethyltoluene	Benzene derivatives	C9H12	620-14-4	12.492	958	957	1.163	0.77	1.649	1.044	-	1.009	1.204	0.997	0.828	0.931	1.995	1.059	0.976	2.104	1.26	-
V51	(E)-4-Oxohex-2-enal	Aldehydes	C6H8O2	2492-43-5	12.559	960	958	2.734	2.466	6.133	4.216	10.954	3.509	1.685	6.038	5.23	4.786	6.319	5.196	14.143	7.478	4.231	8.667
V52	Mesitylene	Benzene derivatives	C9H12	108-67-8	12.781	965	972	-	1.085	-	0.919	-	0.294	-	-	-	-	-	-	-	-	0.989	-
V53	1,3,5-Cycloheptatriene, 3,7,7-trimethyl-	Hydrocarbons	C10H14	3479-89-8	12.865	966	971	1.592	0.54	1.516	0.967	-	-	-	0.676	-	0.855	1.265	1.179	1.898	-	-	-
V54	Nonane, 3-methyl-	Hydrocarbons	C10H22	5911-04-6	13.049	971	971	-	0.229	-	-	-	-	-	0.624	-	-	-	-	-	-	-	-
V55	1-Heptanol	Alcohols	C7H16O	111-70-6	13.133	972	970	-	0.212	-	0.306	-	-	-	0.412	-	0.26	0.466	-	-	-	0.411	0.655
V56	o-Ethyltoluene	Benzene derivatives	C9H12	611-14-3	13.284	976	970	0.275	0.245	0.529	0.296	-	0.428	0.298	0.32	0.259	0.332	0.478	0.288	0.422	-	0.368	0.394
V57	1-Octen-3-one	Ketones	C8H14O	4312-99-6	13.394	978	979	0.315	0.332	1.142	0.439	1.039	0.196	0.518	0.556	1.145	0.66	0.788	0.661	0.531	1.248	0.593	0.687
V58	1-Octen-3-ol	Alcohols	C8H16O	3391-86-4	13.498	980	980	0.198	0.127	0.482	0.232	0.474	0.049	0.242	0.292	0.653	0.317	0.431	-	0.155	0.57	0.277	0.371
V59	2-Propylthiazole	Others	C6H9NS	17626-75-4	13.623	983	981	0.037	0.43	0.179	-	-	-	-	-	37.864	0.5	0.546	0.292	0.505	39.969	11.48	16.21
V60	2,3-Octanedione	Ketones	C8H14O2	585-25-1	13.703	985	984	-	-	-	-	0.108	0.353	0.048	-	-	-	-	-	-	-	-	-
V61	5-Hepten-2-one, 6-methyl-	Ketones	C8H14O	110-93-0	13.81	987	986	31.517	33.514	25.145	37.999	11.277	0.566	-	13.094	-	-	-	-	16.38	5.984	-	2.477
V62	Benzene, 1,2,4-trimethyl-	Benzene derivatives	C9H12	95-63-6	13.874	989	990	-	-	-	-	-	-	-	-	-	0.998	1.07	0.956	1.767	-	1.493	-
V63	Phenol	Phenols	C6H6O	108-95-2	13.938	990	980	14.219	-	-	-	-	-	30.156	2.16	-	-	-	-	-	-	-	-
V64	5-Hepten-2-ol, 6-methyl-	Alcohols	C8H16O	1569-60-4	14.116	994	994	7.373	8.13	4.745	8.147	2.189	-	-	2.028	-	-	-	-	2.755	-	1.929	-
V65	2-Carene	Hydrocarbons	C10H16	554-61-0	14.293	998	1001	10.511	1.49	2.639	2.49	3.162	0.506	-	0.925	1.176	1.119	3.993	1.346	2.278	1.586	1.145	1.544
V66	Decane	Hydrocarbons	C10H22	124-18-5	14.417	1001	1000	0.792	0.757	0.634	0.404	0.628	0.355	0.456	0.592	0.793	0.294	0.554	0.221	0.677	0.828	0.403	0.321
V67	p-Cymene	Benzene derivatives	C10H14	99-87-6	15.537	1020	1025	1.288	0.481	0.51	0.529	1.019	0.267	0.341	-	0.28	0.524	0.779	0.364	0.669	0.32	0.356	0.589
V68	Nonane, 2,6-dimethyl-	Hydrocarbons	C11H24	17302-28-2	15.635	1022	1018	-	-	-	-	-	0.226	-	0.292	-	-	-	-	-	-	-	-
V69	Sylvestrene	Hydrocarbons	C10H16	1461-27-4	15.799	1025	1027	24.77	2.596	6.17	3.557	5.309	0.994	0.558	2.05	2.236	1.892	13.883	3.797	4.921	1.202	2.577	6.138
V70	1-Hexanol, 2-ethyl-	Alcohols	C8H18O	104-76-7	16.084	1030	1030	0.988	-	-	7.079	6.014	-	1.048	-	1.768	3.368	-	-	-	-	-	2.776
V71	2-Isobutylthiazole	Others	C7H11NS	18640-74-9	16.128	1030	1043	1.741	13.304	13.956	-	-	6.407	1.325	23.906	10.206	-	21.646	8.102	12.545	4.84	19.603	-
V72	Benzyl alcohol	Alcohols	C7H8O	100-51-6	16.201	1032	1036	1.788	-	-	-	2.453	1.43	0.761	-	-	-	-	-	-	0.929	-	-
V73	Unknown-16.38	Unknowns	-	-	16.379	1035	-	1.099	0.806	3.583	1.372	4.053	-	1.124	2.113	1.957	1.316	3.371	1.872	3.926	3.137	1.685	2.461
V74	Salicylaldehyde	Aldehydes	C7H6O2	90-02-8	16.533	1037	1047	-	-	-	-	0.81	-	-	-	-	-	-	0.221	-	-	-	-
V75	Benzeneacetaldehyde	Aldehydes	C8H8O	122-78-1	16.607	1039	1045	3.94	-	0.723	2.158	1.363	4.567	0.96	0.872	1.691	-	0.691	1.124	0.235	23.182	-	-
V76	Unknown-16.83	Unknowns	-	-	16.825	1043	-	-	0.73	-	-	-	-	-	-	-	-	0.461	-	-	-	-	-
V77	2-Octenal, (E)-	Aldehydes	C8H14O	2548-87-0	16.963	1045	1060	-	0.094	0.229	0.105	0.124	0.24	0.12	0.118	0.323	0.148	0.221	0.16	0.147	0.769	0.135	0.087
V78	trans-Decalin	Hydrocarbons	C10H18	493-02-7	17.11	1047	1056	0.409	0.584	0.593	0.312	0.244	0.527	0.398	0.512	0.448	0.408	0.658	0.32	0.588	0.823	0.381	0.297
V79	Unknown-17.35	Unknowns	-	-	17.348	1052	-	0.751	0.954	0.92	1.214	-	-	-	-	-	-	-	-	0.726	2.281	0.568	0.717
V80	5-Ethyl-m-xylene	Benzene derivatives	C10H14	934-74-7	17.503	1054	1058	0.118	-	-	-	-	0.08	0.093	0.152	0.117	0.136	0.16	0.081	0.187	1.291	0.124	-
V81	Unknown-17.64	Unknowns	-	-	17.637	1057	-	0.549	0.89	1.274	0.793	1.67	0.598	0.507	0.582	-	0.614	0.811	0.466	0.847	-	0.779	0.998
V82	2H-Pyran-2-methanol, tetrahydro-	Alcohols	C6H12O2	100-72-1	17.875	1061	-	4.142	2.663	15.081	4.626	13.529	4.274	5.017	7.638	9.482	5.424	7.776	7.31	17.261	14.383	6.729	11.753
V83	Unknown-18.23	Unknowns	-	-	18.227	1067	-	-	0.206	-	-	-	-	-	-	-	-	-	-	-	-	-	-
V84	(E)-2-Octen-1-ol	Alcohols	C8H16O	18409-17-1	18.287	1068	1067	0.215	0.16	0.276	0.295	0.27	0.171	-	0.23	0.319	0.179	0.339	0.335	-	0.436	0.321	0.263
V85	Decane, 3-methyl-	Hydrocarbons	C11H24	13151-34-3	18.378	1070	1071	0.097	-	-	-	-	0.094	-	-	-	-	-	-	-	-	-	-
V86	1-Octanol	Alcohols	C8H18O	111-87-5	18.465	1071	1071	-	0.247	0.892	0.517	-	0.137	-	0.384	-	0.14	0.923	0.189	0.195	-	1.414	0.11
V87	p-Xylene, 2-ethyl-	Benzene derivatives	C10H14	1758-88-9	18.586	1073	1074	0.153	-	-	-	-	0.093	-	-	-	-	-	-	-	-	-	-
V88	m-Xylene, 2-ethyl-	Benzene derivatives	C10H14	2870-04-4	18.975	1080	1080	0.184	0.193	0.307	0.181	0.252	0.165	0.141	0.16	0.179	0.277	0.202	0.133	0.264	0.237	0.274	0.234
V89	Guaiacol	Phenols	C7H8O2	90-05-1	19.256	1085	1090	3.096	-	-	-	10.079	-	-	-	-	-	-	-	-	-	-	-
V90	Unknown-19.54	Unknowns	-	-	19.541	1090	-	0.234	0.162	0.181	0.112	-	-	-	-	-	-	-	-	-	-	-	-
V91	4-Nonenal, (E)-	Aldehydes	C9H16O	2277-16-9	19.629	1091	1105	0.45	0.157	1.249	0.387	1.011	0.318	0.448	0.652	1.211	0.752	0.786	0.588	0.349	0.978	0.67	0.522
V92	Linalool	Alcohols	C10H18O	78-70-6	19.967	1097	1099	2.585	4.192	3.008	2.901	3.541	1.505	3.148	3.188	1.821	2.452	3.085	0.911	3.184	2.892	2.025	1.864
V93	Nonanal	Aldehydes	C9H18O	124-19-6	20.192	1101	1104	1.016	3.129	9.219	6.171	2.837	2.336	1.716	3.767	1.255	0.95	12.948	2.361	0.848	2.041	17.357	1.448
V94	Nonane, 2,6-dimethyl-	Hydrocarbons	C11H24	17302-28-2	20.43	1106	1118	0.066	0.172	-	-	-	-	-	0.116	-	-	-	-	0.074	-	-	0.099
V95	Phenylethyl Alcohol	Alcohols	C8H10O	60-12-8	20.591	1109	1116	7.591	1.147	0.778	4.341	4.992	13.386	2.81	2.122	2.492	-	3.39	3.334	-	29.83	0.236	0.566
V96	Durene	Hydrocarbons	C10H14	95-93-2	20.849	1114	1116	0.355	-	0.182	-	0.431	-	0.153	0.152	-	0.189	0.33	-	0.146	-	0.189	-
V97	Benzyl nitrile	Nitrogenous volatiles	C8H7N	140-29-4	21.902	1135	1141	2.18	0.24	0.606	0.784	0.469	1.892	-	-	0.406	0.128	0.081	0.15	0.305	2.057	0.076	0.249
V98	Camphor	Ketones	C10H16O	76-22-2	22.191	1141	1145	-	-	-	0.173	0.298	-	-	-	-	-	-	-	-	-	-	-
V99	Nerol oxide	Others	C10H16O	1786-08-9	22.875	1154	1153	0.313	0.23	-	0.218	-	-	-	-	-	-	-	-	-	-	-	-
V100	2-Nonenal, (E)-	Aldehydes	C9H16O	18829-56-6	23.133	1159	1162	0.217	0.071	0.546	0.219	0.342	0.219	0.185	0.218	0.66	0.243	0.362	0.293	0.174	0.605	0.422	-
V101	2-Methyl-oct-2-enedial	Aldehydes	C9H14O2	38061-92-6	23.613	1169	-	0.048	0.083	-	0.109	-	-	-	-	-	-	-	-	-	0.189	-	-
V102	Unknown-23.7	Unknowns	-	-	23.703	1170	-	0.16	0.193	-	0.224	0.379	0.236	-	-	-	-	-	-	-	-	0.335	-
V103	α-Terpineol	Alcohols	C10H18O	98-55-5	24.679	1190	1189	0.349	0.261	-	0.339	0.684	0.088	0.484	0.238	0.137	0.354	0.234	0.056	0.107	0.109	0.16	0.233
V104	Methyl salicylate	Esters	C8H8O3	119-36-8	24.813	1192	1192	6.729	-	2.529	0.778	6.471	0.11	1.785	0.575	2.833	-	2.316	1.901	1.566	0.872	1.173	1.492
V105	cis-4-Decenal	Aldehydes	C10H18O	21662-09-9	24.931	1195	1193	-	-	-	-	-	0.248	-	-	-	-	-	-	-	-	-	-
V106	Dodecane	Hydrocarbons	C12H26	112-40-3	25.266	1201	1200	0.326	0.526	0.534	0.371	0.617	0.384	0.256	0.546	0.325	0.324	0.544	0.21	0.469	0.52	0.469	0.382
V107	Decanal	Aldehydes	C10H20O	112-31-2	25.514	1206	1206	0.52	0.844	1.398	1.178	1.793	1.208	0.819	0.493	0.632	0.476	1.732	0.484	0.325	1.097	2.177	1.003
V108	Benzaldehyde, 2,5-dimethyl-	Aldehydes	C9H10O	5779-94-2	25.782	1212	1208	3.038	3.38	2.402	2.459	1.077	2.055	2.908	3.516	2.161	3.344	3.581	3.283	3.242	2.463	2.941	0.965
V109	β-Cyclocitral	Aldehydes	C10H16O	432-25-7	26.151	1219	1220	0.373	0.73	0.861	0.644	0.974	0.172	0.11	0.193	0.211	0.465	0.184	0.172	0.574	0.793	0.477	0.404
V110	Unknown-26.26	Unknowns	-	-	26.255	1222	-	0.163	0.144	-	0.182	-	-	-	-	0.226	0.136	0.221	-	-	-	-	-
V111	Unknown-26.36	Unknowns	-	-	26.359	1224	-	0.087	0.107	0.099	-	-	0.056	-	0.114	-	-	-	-	0.095	0.158	-	0.097
V112	γ-Pyronene	Hydrocarbons	C10H16	514-95-4	26.607	1229	1338	0.211	0.172	-	0.22	0.204	-	-	0.12	-	-	-	-	0.127	-	-	-
V113	Oxiranecarboxaldehyde, 3-methyl-3-(4-methyl-3-pentenyl)-	Aldehydes	C10H16O2	16996-12-6	26.849	1234	1234	0.404	0.448	0.597	0.733	-	-	-	-	-	-	-	-	0.317	1.069	0.311	0.391
V114	β-Citral	Aldehydes	C10H16O	106-26-3	27.208	1241	1240	0.78	1.113	0.96	1.162	-	-	-	0.249	-	-	-	-	0.765	1.702	0.443	0.541
V115	Unknown-27.95	Unknowns	-	-	27.952	1256	-	0.271	0.218	-	-	-	-	-	0.224	0.243	0.183	0.309	-	0.387	-	-	-
V116	α-Citral	Aldehydes	C10H16O	141-27-5	28.65	1271	1270	3.62	5.569	5.338	5.705	0.795	-	0.268	1.156	-	-	-	-	4.37	7.217	2.773	2.931
V117	Unknown-28.73	Unknowns	-	-	28.734	1273	-	-	-	-	-	-	0.09	0.087	-	0.225	0.133	0.217	-	-	-	-	-
V118	Dodecane, 2,6,11-trimethyl-	Hydrocarbons	C15H32	31295-56-4	29.166	1281	1275	0.192	0.24	0.321	0.147	0.401	0.098	-	0.197	0.102	0.113	0.191	0.109	0.269	0.236	0.15	0.173
V119	Unknown-29.72	Unknowns	-	-	29.716	1293	-	-	-	-	-	-	0.111	-	0.13	0.227	-	-	-	-	-	-	-
V120	3-tert-Butylphenol	Phenols	C10H14O	585-34-2	29.73	1293	1295	-	-	-	-	-	-	0.299	-	-	-	-	-	-	-	0.413	-
V121	Benzene, (2-nitroethyl)-	Nitrogenous volatiles	C8H9NO2	6125-24-2	29.88	1296	1304	3.536	0.5	-	1.041	0.319	2.365	0.165	0.519	1.277	-	0.605	0.719	0.707	30.468	0.785	1.165
V122	Tridecane	Hydrocarbons	C13H28	629-50-5	30.085	1300	1300	0.183	0.222	0.328	0.285	0.243	0.203	-	0.286	0.16	0.183	0.295	0.126	0.213	0.442	0.278	0.196
V123	Undecanal	Aldehydes	C11H22O	112-44-7	30.37	1307	1307	-	0.092	-	0.101	0.183	0.082	-	-	-	-	0.111	-	-	0.159	0.137	0.092
V124	4-Octanol, 4-methyl-	Alcohols	C9H20O	23418-37-3	30.856	1318	-	-	-	-	0.125	0.473	-	-	-	-	-	-	-	-	-	-	-
V125	Dodecane, 4,6-dimethyl-	Hydrocarbons	C14H30	61141-72-8	31.279	1327	1325	0.086	-	-	0.189	-	-	-	0.121	0.119	0.078	-	-	-	0.405	0.097	-
V126	Unknown-31.86	Unknowns	-	-	31.856	1340	-	-	-	-	-	0.399	-	-	-	-	-	-	-	-	-	-	0.326
V127	Unknown-32.31	Unknowns	-	-	32.305	1350	-	-	-	-	-	-	-	-	-	-	-	-	-	-	-	0.068	-
V128	Eugenol	Phenols	C10H12O2	97-53-0	32.597	1357	1357	0.231	-	0.192	0.255	0.427	-	-	-	0.114	-	0.127	0.155	-	-	-	0.958
V129	2-Ethyl-3-hydroxyhexyl 2-methylpropanoate	Esters	C12H24O3	74367-31-0	33.281	1372	1373	-	-	-	-	-	-	-	-	-	-	-	-	-	-	0.157	-
V130	Biphenyl	Benzene derivatives	C12H10	92-52-4	33.398	1375	1381	-	-	-	-	0.189	-	-	-	-	-	-	-	-	-	-	0.136
V131	cis-4,5-Epoxy-(E)-2-decenal	Aldehydes	C10H16O2	188590-62-7	33.563	1378	-	0.178	-	0.217	-	-	0.098	-	0.134	0.127	-	0.151	0.145	0.23	0.407	-	-
V132	Damascenone	Ketones	C13H18O	23726-93-4	33.828	1384	1386	0.164	0.124	-	-	-	0.092	0.169	-	0.115	-	0.091	0.15	-	-	-	-
V133	3-Tetradecene, (Z)-	Hydrocarbons	C14H28	41446-67-7	34.186	1392	1385	0.208	0.157	0.25	-	-	-	-	-	-	-	-	-	-	0.222	0.087	-
V134	Tetradecane	Hydrocarbons	C14H30	629-59-4	34.545	1401	1400	0.295	0.202	0.501	0.274	0.773	0.11	0.136	0.236	0.131	0.148	0.176	0.119	0.149	0.317	0.26	0.324
V135	Dodecanal	Aldehydes	C12H24O	112-54-9	34.884	1409	1409	-	0.131	-	-	-	-	-	0.133	0.155	-	-	0.082	-	-	-	-
V136	α-Ionone	Ketones	C13H20O	127-41-3	35.645	1427	1426	0.108	-	-	-	-	-	-	-	-	-	-	-	-	-	-	-
V137	Phenol, 2,6-bis(1,1-dimethylethyl)-	Phenols	C14H22O	128-39-2	36.111	1438	1440	-	-	-	-	-	-	-	-	-	-	-	-	-	-	0.093	-
V138	5,9-Undecadien-2-one, 6,10-dimethyl-, (Z)-	Ketones	C13H22O	689-67-8	36.745	1453	1456	1.242	1.565	1.819	1.531	8.045	0.175	0.16	8.415	0.178	0.292	0.291	0.228	2.525	4.944	2.132	1.961
V139	Unknown-37.3	Unknowns	-	-	37.074	1461	-	-	-	-	-	0.202	-	-	-	-	-	-	-	-	-	-	0.153
V140	2,6-Di-tert-butylquinone	Others	C14H20O2	2460-77-7	37.299	1466	1466	-	-	-	-	0.275	-	-	-	-	-	-	-	-	-	0.129	0.154
V141	β-Ionone	Ketones	C13H20O	14901-07-6	38.113	1486	1491	0.225	0.379	0.57	0.268	0.272	0.119	0.105	0.171	0.12	0.433	0.162	0.187	0.368	0.68	0.241	0.283
V142	Pentadecane	Hydrocarbons	C15H32	629-62-9	38.71	1500	1500	0.282	0.126	0.277	-	-	-	0.105	0.201	-	-	-	0.079	-	1.387	0.139	-
V143	2,4-Di-tert-butylphenol	Phenols	C14H22O	96-76-4	39.193	1512	1519	-	0.092	0.167	0.149	0.604	0.081	0.111	0.137	0.101	0.106	-	-	-	0.148	0.189	0.317
V144	Unknown-39.37	Unknowns	-	-	39.368	1516	-	-	-	-	0.089	0.366	-	-	-	-	0.11	0.057	-	-	0.12	-	0.217
V145	Actinidiolide, dihydro-	Esters	C11H16O2	17092-92-1	39.75	1525	1532	0.089	0.271	-	0.274	-	-	-	-	-	-	-	-	0.167	0.298	-	-
V146	Hexahydronerolidol	Alcohols	C15H32O	7278-65-1	40.334	1539	1536	-	-	-	-	0.334	-	-	-	-	-	-	-	-	-	-	0.165
V147	Heptadecane	Hydrocarbons	C17H36	629-78-7	46.685	1709	1700	-	-	-	-	-	-	-	0.058	-	-	-	-	-	-	-	-
V148	Unknown-47.56	Unknowns	-	-	47.57	1727	-	-	-	-	-	0.088	-	0.049	-	0.045	-	-	-	-	0.056	-	0.046
V149	Unknown-48.08	Unknowns	-	-	48.084	1738	-	0.066	-	-	-	-	-	-	-	-	-	-	-	-	-	-	-
V150	Unknown-49.36	Unknowns	-	-	49.355	1765	-	0.027	0.037	0.043	-	0.091	0.026	0.032	0.036	-	0.038	0.031	0.038	-	-	0.052	-
V151	Unknown-50	Unknowns	-	-	49.995	1779	-	0.051	0.044	0.075	-	0.183	-	-	0.087	-	-	-	-	0.036	0.144	0.054	-
V152	Unknown-50.43	Unknowns	-	-	50.428	1788	-	0.047	-	0.076	0.052	0.136	-	0.097	-	0.032	0.037	-	0.039	-	0.043	0.051	-
V153	Unknown-52.31	Unknowns	-	-	52.306	2078	-	-	-	-	-	-	-	-	-	-	-	-	-	-	0.579	-	-
V154	Unknown-52.58	Unknowns	-	-	52.584	2081	-	-	-	0.257	-	-	-	-	-	-	-	-	-	-	-	-	0.263
The total number of volatile compounds								100	94	81	90	85	71	70	89	74	70	77	69	72	77	81	78
The total content of volatile compounds (μg·kg-1)								304.648	320.147	595.266	334.688	347.416	202.712	259.467	359.315	351.895	194.563	378.043	276.361	455.91	529.371	284.924	330.983
a The serial numbers of the volatile compound were consistent throughout this paper.
b RT (min), retention time of volatile components on TG-5MS capillary column.
c RICAL, retention index calculated from n-alkanes (C8- C40).
d RINIST, retention index from NIST standard library.
e Each data was represented as the average value of 3 biological replicates.
The symbol “-” indicated not detected.

## Sheet: Table S3
Table S3 Relative odour activity values (rOAVs) of the 26 most potent volatile compounds in 16 tomato varieties.
No.a	Volatile compound	CAS	Odor descriptionb	Odor thresholdc	References	rOVAd
						B1	B2	B3	B4	Y1	Y2	Y3	Y4	G1	G2	G3	G4	R1	R2	R3	R4
Alcohols
V24	1-Hexanol	111-27-3	Fruity, sweet, green	5.7	Zhang et al. (2023)	0.12	1.36	0.25	0.17	0.14	0.24	0.1	0.12	0.21	0.12	0.13	0.2	1.05	0.12	0.57	0.7
V94	Linalool	78-70-6	Citrus, Floral, sweet	0.6	Xie et al. (2023)	258.54	419.22	300.8	290.13	354.05	150.54	314.76	318.8	182.1	245.24	308.47	91.14	318.41	289.25	202.54	186.42
V97	Phenylethyl Alcohol	60-12-8	Rose, honey	1.1	Gemert (2011)	506.05	76.47	51.9	289.37	332.8	892.38	187.35	141.44	166.11	-	226.01	222.23	-	1988.7	15.72	37.73
V105	α-Terpineol	98-55-5	-	1200	Gemert (2011)	0.76	0.57	-	0.74	1.49	0.19	1.05	0.52	0.3	0.77	0.51	0.12	0.23	0.24	0.35	0.51
Aldehydes
V3	2-Pentenal, (E)-	1576-87-0	Strawberry, fruity, tomato	1.5	Distefano et al. (2022)	0.25	0.06	0.63	0.22	0.65	-	0.34	0.37	0.57	-	0.31	0.35	1.18	0.7	-	0.43
V11	Hexanal	66-25-1	Green, grassy	0.032	Gemert (2011)	3203.33	2138.51	8772.87	4223.9	3608.72	2892.22	2654.82	3585.74	3977.44	2623.47	3400.12	2972.69	6135.84	5672.58	2991.82	4050.14
V18	2-Hexenal, (E)-	6728-26-3	Green, leaf	17	Xie et al. (2023)	1.06	0.96	5.99	1.65	2.35	1.31	1.42	1.95	3.86	1.81	2.37	2.23	5.03	5.27	1.72	2.51
V36	Methional	3268-49-3	Cooked potato	4.5	e	0.24	3.49	-	1.3	3.09	-	-	3.06	1.14	0.72	3.21	3.38	-	0.53	-	1.37
V77	Benzeneacetaldehyde	122-78-1	Hawthorne, honey, sweet	1.2	Xie et al. (2023)	13.13	-	2.41	7.19	4.54	15.22	3.2	2.91	5.64	-	2.3	3.75	0.78	77.27	-	-
V95	Nonanal	124-19-6	Waxy, fresh, citrus	1	Zhang et al. (2023)	3.18	9.78	28.81	19.28	8.87	7.3	5.36	11.77	3.92	2.97	40.46	7.38	2.65	6.38	54.24	4.52
V102	2-Nonenal, (E)-	18829-56-6	Cucumber, green	0.19	Fang et al. (2023)	1.14	0.37	2.87	1.15	1.8	1.15	0.97	1.14	3.47	1.28	1.9	1.54	0.91	3.19	2.22	-
V107	cis-4-Decenal	21662-09-9	-	0.004	Gemert (2011)	-	-	-	-	-	41.42	-	-	-	-	-	-	-	-	-	-
V109	Decanal	112-31-2	Citrus, fatty, green	3	Fang et al. (2023)	6.5	10.55	17.47	14.72	22.42	15.1	10.24	6.16	7.91	5.95	21.65	6.06	4.06	13.72	27.21	12.54
V125	Undecanal	112-44-7	Sweet, fatty, orange, rose, soapy	5000	Wei et al. (2024)	-	2.05	-	3.37	1.44	2.73	-	-	-	-	3.69	-	-	5.32	4.56	3.07
V137	Dodecanal	112-54-9	Fatty, violet, soapy	10	Wei et al. (2024)	-	0.67	-	-	-	-	-	1.02	1.19	-	-	0.42	-	-	-	-
Benzene derivatives
V20	Ethylbenzene	100-41-4	-	2205.25	Gemert (2011)	-	-	-	-	-	-	3.28	2.28	2.92	1.98	2.81	2.61	7.17	-	2.59	-
V29	Styrene	100-42-5	Balsamic, gasoline, floral, sweet, balsam, plastic	150	Wen et al. (2023)	0.04	0.05	0.19	0.04	-	0.05	1.8	0.01	0.01	0.15	0.49	0.14	0.01	-	0.15	-
Esters
V25	Isoamyl acetate	123-92-2	Banana	94	Mu et al. (2023)	-	-	-	0.48	0.91	-	-	3.03	-	-	1.42	-	-	-	-	0.7
Ketones
V58	1-Octen-3-one	4312-99-6	Herbal, mushroom, earthy	0.003	Zhang et al. (2023)	104.97	110.78	380.7	146.29	346.39	65.38	172.75	185.38	381.76	220.03	262.61	220.43	176.87	415.93	197.58	229.08
V134	Damascenone	23726-93-4	Fruity	2e-06	Distefano et al. (2022)	82239.7	62054	-	-	-	30775.7	84690.2	-	57693.3	-	45626.1	74966.7	-	-	-	-
V143	β-Ionone	14901-07-6	Floral, sweet, berry-like	8.4	Fang et al. (2023)	2.25	3.79	5.7	2.68	2.72	1.19	1.05	1.71	1.2	4.33	1.62	1.25	3.68	6.8	2.41	2.83
Nitrogenous volatiles
V123	Benzene, (2-nitroethyl)-	6125-24-2	-	2	Gemert (2011)	1.77	0.25	-	0.52	0.16	1.18	0.08	0.26	0.64	-	0.3	0.36	0.35	15.23	0.39	0.58
Phenols
V91	Guaiacol	90-05-1	Spicy, herbal, woody, smoky	10	Fang et al. (2023)	6.45	-	-	-	21	-	-	-	-	-	-	-	-	-	-	-
V130	Eugenol	97-53-0	Clove-like	150	Xie et al. (2023)	0.32	-	0.27	0.36	0.6	-	-	-	0.16	-	0.18	0.22	-	-	-	1.35
V145	2,4-Di-tert-butylphenol	96-76-4	Chemica	0.5	Fang et al. (2023)	-	0.12	0.22	0.3	1.21	0.11	0.22	0.27	0.2	0.21	-	-	-	0.3	0.38	0.63
Others
V73	2-Isobutylthiazole	18640-74-9	Green, earthy, vegetable	3	Zhang et al. (2023)	0.58	4.43	4.65	-	-	2.14	0.44	7.97	3.4	-	7.22	2.7	4.18	1.61	6.53	-
a The serial numbers of the volatile compound were consistent throughout this paper.
b, c Odor descriptions and odor thresholds in water (μg·kg-1) of volatile substance were obtained from reference.
d Values represent the ratio of the actual content of volatile compounds in tomatoes to their odor threshold. Each data was represented as the average value of 3 biological replicates.
e Obtained from the website https://mffi.sjtu.edu.cn/database.
The symbol “-” indicated not detected.
References
Distefano, M., Mauro, R.P., Page, D., Giuffrida, F., Bertin, N., & Leonardi, C. (2022). Aroma volatiles in tomato fruits: the role of genetic, preharvest and postharvest factors. Agronomy, 12, 376. https://doi.org/10.3390/agronomy12020376
Fang, X., Liu, Y., Xiao, J., Ma, C., & Huang, Y. (2023). GC–MS and LC-MS/MS metabolomics revealed dynamic changes of volatile and non-volatile compounds during withering process of black tea. Food Chemistry, 410, 135396. https://doi.org/10.1016/j.foodchem.2023.135396
Gemert, V.L.J. (2011). In van Gemert (Ed.), Odour thresholds-Complilations of odour threshold values in air, water and other media. Oliemans Punter.
Mu, Y., Huang, J., Zhou, R., Zhang, S., Qin, H., Tang, H., Pan. Q., & Tang, H. (2023). Characterization of the differences in aroma-active compounds in strong-flavor Baijiu induced by bioaugmented Daqu using metabolomics and sensomics approaches. Food chemistry, 424, 136429. https://doi.org/10.1016/j.foodchem.2023.136429
Wei, S., Wei, L., Xie, B., Li, J., Lyu, J., Wang, S., Khan, M. A., Xiao, X., & Yu, J. (2024). Characterization of volatile profile from different coriander (Coriandrum sativum L.) varieties via HS-SPME/GC-MS combined with E-nose analyzed by chemometrics. Food Chemistry, 457, 140128. https://doi.org/10.1016/j.foodchem.2024.140128
Wen, J., Li, J., Wang, D., Li, C., Robbat, A., & Xia, L. (2023). Identification of geographical origin of winter jujube based on GC–MS coupled with machine-learning algorithms. Journal of Food Composition and Analysis, 124(124), 105710–105710. https://doi.org/10.1016/j.jfca.2023.105710
Xie, J., Wang, L., Deng, Y., Yuan, H., Zhu, J., Jiang, Y., & Yang, Y. (2023). Characterization of the key odorants in floral aroma green tea based on GC-E-Nose, GC-IMS, GC-MS and aroma recombination and investigation of the dynamic changes and aroma formation during processing. Food Chemistry, 427, 136641. https://doi.org/10.1016/j.foodchem.2023.136641
Zhang, J., Liu, S., Zhu, X., Chang, Y., Wang, C., Ma, N., Wang, J., Zhang, X., Lyu, J., & Xie, J. (2023). A comprehensive evaluation of tomato fruit quality and identification of volatile compounds. Plants, 12, 2947. https://doi.org/10.3390/plants12162947
